# Supplementary material for: Pax-5 Protein Expression Is Regulated by Transcriptional 3′UTR Editing
Source: Cells. 2021 Dec 28;11(1):76. doi: 10.3390/cells11010076 (PMC8750734; doi:10.3390/cells11010076)
Supplement: Supplementary file 1 [file cells-11-00076-s001.zip]

Archive with 1 entries (1 files):
- cells-1490372-supplementary.pdf
